# Supplementary material for: Long-Term Predictors of Hospitalized Reinfarction after an Incident Acute Myocardial Infarction
Source: Life (Basel). 2022 Dec 13;12(12):2090. doi: 10.3390/life12122090 (PMC9784794; doi:10.3390/life12122090)
Supplement: Supplementary file 1 [file life-12-02090-s001.zip]

Archive with 1 entries (1 files):
- life-2019352-supplementary.pdf
